# Supplementary material for: Discovery of a Novel Triazolopyridine Derivative as a Tankyrase Inhibitor
Source: Int J Mol Sci. 2021 Jul 8;22(14):7330. doi: 10.3390/ijms22147330 (PMC8303674; doi:10.3390/ijms22147330)
Supplement: Supplementary file 1 [file ijms-22-07330-s001.zip]

Archive with 1 entries (1 files):
- ijms-1280356-supplementary.pdf
